# Supplementary material for: Host CDK-1 and formin mediate microvillar effacement induced by enterohemorrhagic Escherichia coli
Source: Nat Commun. 2021 Jan 4;12:90. doi: 10.1038/s41467-020-20355-1 (PMC7782584; doi:10.1038/s41467-020-20355-1)
Supplement: Supplementary file 4 — Supplementary Data 1 [file 41467_2020_20355_MOESM4_ESM.xlsx]

## Sheet: Table S1
Transcript	Gene WB ID	Gene name	Log2 Ratio (EDL933/OP50)	EDL933 RPKM	OP50 RPKM	P-value
1. List of the genes upregulated by EHEC:
C48B4.8a	WBGene00008171	C48B4.8	11.53	2.96332	0.001	1.55e-08
C05B5.4	WBGene00007321	C05B5.4	9.96	0.994746	0.001	6.25e-05
ZK1025.7	WBGene00050875	bah-1	9.85	0.923385	0.001	1.97e-06
Y38E10A.6a	WBGene00012584	ceh-100	8.23	0.300708	0.001	3.93e-06
ZK430.5	WBGene00022741	ZK430.5	7.94	0.246155	0.001	6.25e-05
ZK617.1g	WBGene00006759	unc-22	5.52	0.0458957	0.001	6.25e-05
F44E7.8	WBGene00018430	nhr-142	3.7	1.39659	0.107761	1.69e-06
Y54F10AM.2a	WBGene00001410	feh-1	3.58	0.778711	0.0650927	5.85e-06
Y61A9LA.9	WBGene00022020	Y61A9LA.9	3.39	1.78602	0.170622	3.7e-05
F21C10.11a	WBGene00017660	F21C10.11	2.9	8.31586	1.1122	3.61e-06
Y47D3B.4	WBGene00012941	Y47D3B.4	2.7	1.18413	0.182735	3.52e-05
F54E2.4	WBGene00043357	F54E2.4	2.54	1.93083	0.332021	2.96e-06
M02G9.4a	WBGene00194935	M02G9.4	2.54	26.195	4.50442	2.62e-11
K08B4.4	WBGene00019516	ugt-20	2.5	1.44037	0.254967	5.1e-06
C36A4.9a	WBGene00007969	acs-19	2.48	12.0342	2.14968	9.09e-52
F40E10.5	WBGene00009573	F40E10.5	2.48	2.20589	0.395124	4e-05
T02G6.1	WBGene00011384	T02G6.1	2.45	3.11321	0.567783	8.74e-06
F10C1.2a	WBGene00002053	ifb-1	2.43	2.16897	0.402899	1.26e-08
F25H8.6	WBGene00009133	bed-3	2.23	1.23491	0.262758	2.64e-05
F08B4.3	WBGene00017235	F08B4.3	2.21	15.9761	3.46493	9.69e-06
T12A7.4a	WBGene00011725	lips-5	2.03	2.78959	0.682487	9.53e-06
F49E2.2c	WBGene00009886	F49E2.2	1.8	1.63435	0.468397	3.47e-05
F25H5.3a	WBGene00009126	pyk-1	1.79	20.6183	5.96055	2.19e-48
C13G3.3b	WBGene00007554	pptr-2	1.77	2.3172	0.681273	1.49e-06
ZC250.4	WBGene00045305	ZC250.4	1.76	35.1905	10.3948	5.92e-16
E01G4.3c	WBGene00008446	E01G4.3	1.71	104.34	31.7959	1.54e-75
F21D5.4	WBGene00009009	F21D5.4	1.65	3.79971	1.21273	6.86e-05
F40F9.7a	WBGene00009584	F40F9.7	1.62	5.61321	1.83161	5.97e-08
C43E11.3a	WBGene00016603	met-1	1.61	1.32898	0.435006	7e-09
F56C3.8	WBGene00018945	F56C3.8	1.58	19.2453	6.43488	6.03e-06
R09B5.6	WBGene00019978	hacd-1	1.58	365.158	122.22	0
F26E4.8b	WBGene00006528	tba-1	1.55	10.9057	3.71243	6.09e-18
F33H12.7	WBGene00045457	F33H12.7	1.53	7.63103	2.64966	4.11e-05
R02E12.6	WBGene00019830	hrg-1	1.49	35.464	12.5893	4.11e-23
Y39E4A.3b	WBGene00012713	Y39E4A.3	1.49	5.70395	2.02855	3.79e-09
R07E3.4	WBGene00011105	R07E3.4	1.47	12.6907	4.5948	5.16e-13
ZC101.1	WBGene00013851	ZC101.1	1.45	1.36303	0.497176	4.62e-05
H17B01.1a	WBGene00019207	H17B01.1	1.44	2.59597	0.959358	3.99e-05
F53F1.5	WBGene00009983	F53F1.5	1.42	38.253	14.2848	1.87e-25
Y66H1B.2f	WBGene00022048	fln-1	1.39	6.04852	2.30839	8.16e-39
ZK180.6	WBGene00022680	ZK180.6	1.39	15.2884	5.83906	1.6e-31
T06D8.10	WBGene00011530	T06D8.10	1.39	1.97272	0.755267	1.15e-09
ZK1151.1i	WBGene00006876	vab-10	1.38	4.21178	1.62375	6.49e-19
Y38F1A.3	WBGene00004232	ptr-18	1.35	2.5059	0.980314	1.77e-07
Y43F8C.20	WBGene00012840	grsp-1	1.35	46.6417	18.3427	1.15e-25
C44E4.2	WBGene00016651	C44E4.2	1.34	7.52909	2.96698	3.88e-08
Y39A3CL.3	WBGene00021441	Y39A3CL.3	1.34	124.151	49.0186	2.59e-18
F30H5.3	WBGene00017937	F30H5.3	1.34	0.926179	0.365984	2.69e-05
F43H9.2a	WBGene00018398	sptl-2	1.34	4.98059	1.97421	8.54e-09
C47E12.5c	WBGene00006699	uba-1	1.32	1.2104	0.485651	7.84e-05
F19B6.1d	WBGene00008948	F19B6.1	1.31	4.01788	1.62001	2.7e-07
F38B6.4	WBGene00018174	F38B6.4	1.31	17.3457	7.01507	1.54e-44
Y59A8B.20	WBGene00013352	lon-8	1.3	12.9483	5.25055	9.02e-07
R193.2	WBGene00020128	R193.2	1.3	67.2994	27.394	0
DC2.5	WBGene00017082	DC2.5	1.3	6.37714	2.5987	7.68e-07
B0228.4c	WBGene00015061	cpna-2	1.29	0.731334	0.298112	1.11e-15
ZK1151.1e	WBGene00006876	vab-10	1.28	0.688986	0.284575	4.72e-07
F39H12.1	WBGene00018212	F39H12.1	1.26	5.52204	2.29924	3.41e-07
Y48G8AL.12	WBGene00021690	Y48G8AL.12	1.25	167.686	70.4171	4.53e-33
F15E6.4	WBGene00017485	F15E6.4	1.25	32.9103	13.8835	4.11e-07
C02E7.6	WBGene00015339	C02E7.6	1.24	302.955	127.837	3.37e-52
Y51A2D.14	WBGene00013081	Y51A2D.14	1.23	65.3173	27.8455	8.19e-10
M6.1d	WBGene00002056	ifc-2	1.23	6.77549	2.89208	2.89e-11
Y38C1BA.3	WBGene00000683	col-109	1.21	19.6847	8.48434	1.39e-14
F23A7.8	WBGene00044638	F23A7.8	1.21	179.623	77.5024	3.29e-29
C26G2.1	WBGene00007750	syg-2	1.21	2.42017	1.04548	2.02e-08
F27C1.7b	WBGene00000230	atp-3	1.21	51.867	22.4237	2.39e-28
W09B6.1c	WBGene00004076	pod-2	1.19	5.0068	2.19398	2.1e-25
F11G11.10	WBGene00000606	col-17	1.18	23.7451	10.4509	6.1e-16
T11F9.9	WBGene00000730	col-157	1.17	13.8459	6.15603	2.2e-10
W01A11.3a	WBGene00006815	unc-83	1.15	1.91776	0.864571	1.48e-05
F21H7.1	WBGene00001770	gst-22	1.13	7.89438	3.59942	6.9e-05
Y37H2A.14	WBGene00045416	Y37H2A.14	1.12	15.9144	7.30111	2.9e-07
H42K12.3	WBGene00019272	H42K12.3	1.12	3.73498	1.72253	2.87e-05
H22K11.4a	WBGene00019227	sgca-1	1.11	3.91335	1.8155	6.75e-05
K03A1.5	WBGene00006351	sur-5	1.11	126.902	58.9237	1.66e-174
F13G3.10a	WBGene00008768	F13G3.10	1.1	104.394	48.7591	3.91e-21
C15C8.3a	WBGene00007605	C15C8.3	1.1	106.455	49.8216	4.64e-89
F20D1.10	WBGene00008980	tag-299	1.07	39.971	19.0571	3.37e-08
F28D1.11	WBGene00009219	dpm-3	1.07	67.8263	32.3755	1.51e-13
K11D9.2b	WBGene00004736	sca-1	1.06	4.71398	2.26341	3.95e-10
Y41E3.2	WBGene00001066	dpy-4	1.05	92.5986	44.5782	4.82e-50
Y66H1B.2g	WBGene00022048	fln-1	1.05	1.11908	0.540856	7.61e-06
Y57A10A.11	WBGene00004394	rol-1	1.04	41.5793	20.2159	2.65e-35
H13N06.6b	WBGene00006541	tbh-1	1.04	10.9534	5.33958	3.18e-14
C23G10.2a	WBGene00016011	C23G10.2	1.04	19.0588	9.2969	3.27e-07
T06E6.2a	WBGene00000868	cyb-3	1.03	45.6037	22.2887	2.53e-32
F25H5.4a	WBGene00001167	eft-2	1.03	96.6551	47.3412	3.87e-144
Y65B4BR.6b	WBGene00001725	grl-16	1.03	10.8308	5.30807	4.73e-10
F59A1.10	WBGene00010296	F59A1.10	1.03	35.4314	17.3798	8e-23
C05D11.11b	WBGene00003214	mel-32	1.03	12.906	6.33988	7.23e-13
C44E4.7	WBGene00016656	C44E4.7	1.02	9.79618	4.81493	6.09e-21
ZK1193.4	WBGene00022860	ZK1193.4	1.02	6.81153	3.35301	1.41e-05
Y38C1AB.8	WBGene00001492	frm-5	1.01	2.54931	1.26912	1.62e-06
F01D4.2	WBGene00008486	ugt-44	1.01	30.392	15.1391	3.69e-29
F45G2.8	WBGene00009734	F45G2.8	1	30.3195	15.1243	2.08e-08
F40A3.3a	WBGene00018218	F40A3.3	1	40.2533	20.0873	1.92e-16
2. List of the genes downregulated by EHEC:
T12A2.3	WBGene00020438	T12A2.3	-10.57	0.001	1.52323	5.96e-05
ZK1240.8	WBGene00022872	ZK1240.8	-10.35	0.001	1.30674	7.42e-06
C25G4.7a	WBGene00007734	C25G4.7	-9.82	0.001	0.900883	5.96e-05
T01G6.6b	WBGene00020153	nhr-212	-9.7	0.001	0.832096	2.98e-05
C08F8.8	WBGene00003657	nhr-67	-9.56	0.001	0.756137	5.96e-05
C49G7.8	WBGene00016786	cyp-35A4	-4.79	0.0907185	2.50245	1.09e-14
C46A5.4	WBGene00016700	C46A5.4	-4.33	0.0145987	0.292875	1.06e-05
Y46C8AL.3	WBGene00021581	clec-70	-4.33	0.288473	5.78726	5.35e-29
ZC239.22	WBGene00194717	ZC239.22	-3.59	0.314026	3.77993	5.45e-06
C35A5.2	WBGene00007946	ugt-33	-3.33	0.171723	1.72253	8.81e-09
K09D9.2	WBGene00019565	cyp-35A3	-3.32	0.861826	8.59934	8.87e-37
K11D12.4	WBGene00019644	cpt-4	-2.95	0.71945	5.56286	2.41e-32
W06D11.4	WBGene00012302	W06D11.4	-2.88	0.18404	1.35379	8.53e-05
Y43C5A.6a	WBGene00004297	rad-51	-2.81	0.226796	1.59247	1.05e-05
C03G6.15	WBGene00015400	cyp-35A2	-2.77	4.71736	32.1679	5.74e-109
F58B3.2	WBGene00003094	lys-5	-2.7	0.831586	5.42198	2.78e-09
C23H3.7	WBGene00006611	tre-5	-2.56	0.532215	3.13641	6.65e-15
C06B3.3	WBGene00007362	cyp-35C1	-2.52	3.53089	20.2971	2.32e-64
R09E12.9	WBGene00044514	R09E12.9	-2.4	2.08864	10.9992	9.25e-10
R08E5.1	WBGene00019961	R08E5.1	-2.37	0.536721	2.78161	2.34e-05
F28B4.4	WBGene00017893	F28B4.4	-2.33	1.10424	5.53822	3.97e-05
R02E4.3	WBGene00044724	R02E4.3	-2.28	1.53088	7.42205	6.7e-05
C10H11.6a	WBGene00015695	ugt-26	-2.28	0.254183	1.23234	6.7e-05
F46A9.1	WBGene00009754	F46A9.1	-2.16	1.07852	4.81913	4.32e-07
C06G8.3b	WBGene00014669	C06G8.3	-2.13	0.493469	2.16558	2.44e-05
Y43F8B.9	WBGene00012819	Y43F8B.9	-2.08	1.80425	7.64142	1.45e-05
F41D9.1	WBGene00018281	tbc-18	-2.04	0.271497	1.11657	8.62e-06
R05G6.6	WBGene00001624	glt-6	-2	0.372146	1.49318	3.88e-05
F13B9.8b	WBGene00001425	fis-2	-1.96	1.32944	5.186	6.3e-05
F19H8.3	WBGene00000188	arl-3	-1.92	2.06323	7.79142	8.31e-08
T10B5.4	WBGene00020390	T10B5.4	-1.89	1.26358	4.67991	4.55e-06
K11D2.1	WBGene00010768	K11D2.1	-1.87	1.07852	3.93399	3.42e-05
Y47D3A.26a	WBGene00004873	smc-3	-1.86	0.297882	1.08315	5.72e-07
M01H9.1	WBGene00019717	trx-3	-1.81	1.69455	5.94923	3.15e-05
Y39G10AR.6	WBGene00021464	ugt-31	-1.79	0.946288	3.27908	2.29e-08
C09G5.7	WBGene00007489	C09G5.7	-1.74	0.850486	2.8437	9.54e-06
C09B8.7a	WBGene00003911	pak-1	-1.74	0.470216	1.57222	7.81e-05
F54B8.3	WBGene00010018	fbxa-69	-1.71	1.08643	3.55994	1.49e-05
H23N18.2	WBGene00019233	ugt-14	-1.7	0.675273	2.20141	8.58e-06
K10C2.7	WBGene00019622	K10C2.7	-1.7	3.97602	12.9033	4.96e-06
W08E3.4	WBGene00012345	W08E3.4	-1.69	2.0107	6.47089	7.06e-08
T08G11.2	WBGene00044684	T08G11.2	-1.67	2.30082	7.32166	4.71e-09
T16G1.4	WBGene00011798	T16G1.4	-1.62	0.822072	2.52536	3.15e-05
F45D3.4a	WBGene00009724	F45D3.4	-1.61	8.03988	24.5874	3.48e-21
F09F3.9	WBGene00008629	cpt-5	-1.59	2.95914	8.93539	4.12e-24
C31A11.5	WBGene00007833	oac-6	-1.59	0.763269	2.29687	5.93e-07
M60.2	WBGene00019779	M60.2	-1.56	31.5829	92.9576	3.84e-177
F09F7.6	WBGene00017303	F09F7.6	-1.55	97.976	286.645	3.25e-84
ZK177.8a	WBGene00022673	ZK177.8	-1.55	0.840072	2.45138	4.06e-06
F48E8.7b	WBGene00018613	skpt-1	-1.54	1.12532	3.27887	7.04e-06
Y47H10A.5	WBGene00012961	Y47H10A.5	-1.53	1.21732	3.52755	3.68e-05
F09F3.6	WBGene00008628	ttr-21	-1.51	5.84389	16.6602	3.47e-09
ZK809.1	WBGene00014085	ZK809.1	-1.51	0.942077	2.67745	5.54e-05
C54F6.14	WBGene00001500	ftn-1	-1.5	3.54518	10.0098	8.97e-07
K06C4.8	WBGene00019444	K06C4.8	-1.49	1.2614	3.5428	2.76e-05
MTCE.31	WBGene00010965	MTCE.31	-1.46	77.6615	213.911	6.44e-150
T16G1.7	WBGene00011801	T16G1.7	-1.46	2.82587	7.78223	9.02e-12
R05D3.4b	WBGene00007008	rfp-1	-1.46	1.15211	3.17137	1.71e-09
Y39B6A.27	WBGene00012686	Y39B6A.27	-1.45	1.56317	4.27634	1.7e-07
C41H7.7	WBGene00016577	clec-3	-1.45	1.53336	4.17482	1.72e-06
C18H9.6	WBGene00016004	C18H9.6	-1.44	7.69811	20.849	2.96e-12
Y8A9A.2	WBGene00021171	Y8A9A.2	-1.44	0.329946	0.893602	6.14e-05
H04J21.3a	WBGene00001589	gip-1	-1.44	0.578941	1.56544	1.76e-05
T05C12.3	WBGene00011467	T05C12.3	-1.43	1.88314	5.08563	5.08e-06
B0416.7a	WBGene00015182	B0416.7	-1.41	4.72691	12.5311	3.74e-06
F37H8.2	WBGene00009511	F37H8.2	-1.41	0.956894	2.53673	3.74e-06
F55G11.2	WBGene00010123	F55G11.2	-1.4	8.99426	23.7074	1.88e-24
F15B9.1	WBGene00001387	far-3	-1.4	3.78153	9.95713	9.32e-07
T27F6.8	WBGene00012107	T27F6.8	-1.38	3.86605	10.0678	6.52e-10
F09G8.5	WBGene00017320	F09G8.5	-1.38	1.06918	2.7787	6.62e-05
C34F6.11	WBGene00007945	C34F6.11	-1.37	4.98952	12.9293	3.74e-09
Y49C4A.8a	WBGene00021709	ugt-29	-1.36	1.42159	3.64883	9.94e-07
T10B9.1	WBGene00011671	cyp-13A4	-1.34	1.81002	4.58223	9.04e-08
F18A12.6	WBGene00017555	F18A12.6	-1.34	0.725302	1.83466	8.23e-05
C50F7.3	WBGene00016843	C50F7.3	-1.33	2.57421	6.45537	1.05e-06
Y17G7B.20c	WBGene00012471	Y17G7B.20	-1.33	2.00323	5.02351	6.97e-05
Y73C8C.2	WBGene00022261	clec-210	-1.31	3.79669	9.38967	1.1e-09
DY3.6	WBGene00008439	mfb-1	-1.31	3.30884	8.17907	2.19e-09
F46B6.8	WBGene00009773	lipl-2	-1.3	2.17989	5.35719	5.43e-07
C03C11.1	WBGene00007274	C03C11.1	-1.29	3.59245	8.78361	8.77e-06
C24B9.9	WBGene00016052	dod-3	-1.29	11.5412	28.2052	5.29e-09
K11H3.1a	WBGene00010778	gpdh-2	-1.28	1.69	4.11694	3.56e-05
B0035.8	WBGene00001922	his-48	-1.28	5.07	12.3508	3.56e-05
T10B5.8	WBGene00020394	T10B5.8	-1.28	1.53991	3.73707	1.49e-05
M02H5.4	WBGene00019742	nhr-202	-1.27	1.6231	3.90744	2.54e-05
ZK1128.3	WBGene00014229	ZK1128.3	-1.25	1.6793	3.99283	8.72e-05
ZC262.3b	WBGene00022580	ZC262.3	-1.25	1.36513	3.24318	3.19e-06
F21E9.3	WBGene00017667	ttr-37	-1.24	14.2201	33.633	2.13e-13
R09A1.3	WBGene00019973	R09A1.3	-1.24	3.03608	7.15324	9.57e-07
C50D2.3	WBGene00016807	C50D2.3	-1.23	4.25577	10.0098	6.17e-05
F54C1.3a	WBGene00003221	mes-3	-1.23	2.46832	5.78713	1.25e-11
MTCE.12	WBGene00010960	MTCE.12	-1.22	23.8068	55.5695	6.08e-27
F08H9.8	WBGene00008596	clec-54	-1.21	3.82051	8.84375	4.04e-09
B0244.9	WBGene00015084	B0244.9	-1.21	8.55937	19.7846	1.45e-09
B0285.9	WBGene00000512	ckb-2	-1.2	7.6461	17.5307	6.04e-16
C36A4.3	WBGene00014697	cyp-25A3	-1.19	1.74088	3.98502	7.65e-06
T28F4.4	WBGene00012139	T28F4.4	-1.17	7.34877	16.5308	6.04e-27
MTCE.35	WBGene00010967	MTCE.35	-1.17	33.9136	76.2844	3.53e-87
T20B3.1	WBGene00011850	T20B3.1	-1.16	1.47473	3.2914	1.27e-05
C08F11.8	WBGene00007455	ugt-22	-1.15	41.9679	92.9509	3.47e-104
F21F8.4	WBGene00017678	F21F8.4	-1.15	19.1643	42.4279	2.41e-36
F45C12.12	WBGene00018443	btb-7	-1.15	2.79632	6.18738	7.19e-05
C05E4.9a	WBGene00001564	gei-7	-1.14	27.0871	59.8497	1.31e-120
K12G11.3	WBGene00010790	sodh-1	-1.14	36.2453	79.9855	4.92e-59
F09F7.7a	WBGene00017304	F09F7.7	-1.13	4.5367	9.94982	2.32e-07
D2062.7	WBGene00017059	D2062.7	-1.13	6.32006	13.8469	3.52e-05
C29F7.2	WBGene00007811	C29F7.2	-1.12	12.278	26.7414	9.85e-23
C32H11.12	WBGene00007875	dod-24	-1.11	12.1568	26.3172	2.04e-20
R57.1a	WBGene00020082	R57.1	-1.11	1.86379	4.03119	1.34e-07
C29F3.1	WBGene00001150	ech-1	-1.11	1.18798	2.56204	3.43e-05
C27H6.4b	WBGene00007786	rmd-2	-1.11	2.78439	6.00193	7.1e-06
F09B9.1	WBGene00008602	oac-14	-1.09	5.11584	10.8968	2.27e-16
T10B9.7	WBGene00011676	cyp-13A2	-1.09	1.87107	3.97192	2.77e-05
F52F12.5	WBGene00009938	F52F12.5	-1.09	7.83589	16.627	4.02e-06
ZC455.5a	WBGene00013905	ugt-4	-1.07	5.40376	11.3451	8.34e-13
C14C11.1	WBGene00015765	C14C11.1	-1.07	6.59997	13.8248	2.34e-10
K01G5.10	WBGene00010481	K01G5.10	-1.07	5.22998	10.9445	1.9e-06
F44A6.5	WBGene00009677	F44A6.5	-1.06	16.1911	33.828	3.98e-17
C04A2.1	WBGene00015410	tbc-6	-1.04	4.81617	9.93421	2.57e-07
F09C12.8	WBGene00017279	F09C12.8	-1.04	4.2419	8.73006	3.53e-06
C25H3.12	WBGene00016121	C25H3.12	-1.04	4.80334	9.86041	7.15e-05
F29B9.4a	WBGene00004205	8.5108	-1.04	8.5108	17.4672	6.98e-14
C27B7.9	WBGene00007765	C27B7.9	-1.04	22.4528	46.0341	7.5e-09
C03A7.11	WBGene00015369	ugt-51	-1.03	3.16478	6.47778	2.05e-07
F26A3.5	WBGene00009143	F26A3.5	-1.03	4.07583	8.32026	5.75e-06
C18E9.1	WBGene00000286	cal-2	-1	6.39645	12.8323	4.46e-05
C17E4.20	WBGene00219313	C17E4.20	-1	2.26498	4.54393	7.67e-05
F18A12.1	WBGene00017550	F18A12.1	-1	1.5751	3.15991	3.11e-05
F46H5.3a	WBGene00018519	F46H5.3	-1	52.258	104.838	7.63e-71
