# Supplementary material for: Host CDK-1 and formin mediate microvillar effacement induced by enterohemorrhagic Escherichia coli
Source: Nat Commun. 2021 Jan 4;12:90. doi: 10.1038/s41467-020-20355-1 (PMC7782584; doi:10.1038/s41467-020-20355-1)
Supplement: Supplementary file 5 — Supplementary Data 2 [file 41467_2020_20355_MOESM5_ESM.xlsx]

## Sheet: Sheet1
Gene	ACT-5 mislocalization ratio (%)	∆(X-L4440) ratio (%)	P value	Statistically significant
L4440	81.6545
C48B4.8	90.75	9.09552	0.1363
C05B5.4	87.3333	5.67885	0.8697
bah-1	86.1667	4.51218	0.2591
ZK430.5	85.5833	3.92885	0.694
unc-22	73.4167	-8.23782	0.0506
nhr-142	79.3333	-2.32115	0.6958
F54E2.4	83.6667	2.01218	0.7358
ugt-20	78.6667	-2.98782	0.6161
F40E10.5	100	18.3455	/
ifb-1	87	5.34552	0.3723
pyk-1	70	-11.6545	0.0423	*
F08B4.3	94	12.3455	0.0393	*
F49E2.2	89	7.34552	0.2216
pptr-2	79.5	-2.15448	0.695
E01G4.3	92	10.3455	0.0824
acs-19	50.5	-31.1545	< 0.0001	***
met-1	85.3333	3.67885	0.5344
Y39E4A.3	92	10.3455	0.0846
F21D5.4	79.6667	-1.98782	0.7394
tba-1	100	18.3455	/
hacd-1	79.6667	-1.98782	0.7356
F56C3.8	87	5.34552	0.3689
H17B01.1	77.6667	-3.98782	0.5168
fln-1	86.25	4.59552	0.4394
ZC101.1	78.6667	-2.98782	0.6472
ZK180.6	76.3333	-5.32115	0.4038
R07E3.4	73.6667	-7.98782	0.2192
T06D8.10	74.3333	-7.32115	0.2668
pod-2	100	18.3455	/
uba-1	100	18.3455	/
ptr-18	74.3333	-7.32115	0.2302
DC2.5	83	1.34552	0.8543
cpna-2	68.6667	-12.9878	0.0371	*
vab-10	100	18.3455	/
Y51A2D.14	58	-23.6545	0.0002	***
sur-5	79	-2.65448	0.6617
ifc-2	72	-9.65448	0.1941
syg-2	67	-14.6545	0.0103	*
col-17	85	3.34552	0.5816
atp-3	17	-64.6545	< 0.0001	***
col-157	75	-6.65448	0.3227
unc-83	82.5	0.845517	0.9069
sgca-1	75.6667	-5.98782	0.3207
H42K12.3	79.3333	-2.32115	0.6954
gst-22	42	-39.6545	< 0.0001	***
F39H12.1	80.3333	-1.32115	0.823
C02E7.6	79.3333	-2.32115	0.6976
sptl-2	82	0.345517	0.9539
F30H5.3	81.6667	0.0121839	0.9984
F15E6.4	92	10.3455	0.1751
C44E4.2	89	7.34552	0.2151
tbh-1	86.6667	5.01218	0.3984
F59A1.10	85.6667	4.01218	0.4964
mel-32	100	18.3455	/
cyb-3	7	-74.6545	< 0.0001	***
eft-2	85.5	3.84552	0.5947
C23G10.2	92.5	10.8455	0.1397
ugt-44	94	12.3455	/
ZK1193.4	75	-6.65448	0.3577
F40A3.3	72.6667	-8.98782	0.1746
dpy-4	76	-5.65448	0.3823
F13G3.10	81.5	-0.154483	0.9832
sca-1	100	18.3455	/
dpm-3	91	9.34552	0.1989
ceh-100	76	-5.65448	0.2971
Y61A9LA.9	76.5	-5.15448	0.357
Y47D3B.4	75.5	-6.15448	0.4087
T02G6.1	82	0.345517	0.9618
F33H12.7	72.5	-9.15448	0.2085
grsp-1	79	-2.65448	0.7241
F38B6.4	80	-1.65448	0.822
Y39A3CL.3	73	-8.65448	0.2375
col-109	62.8927	-18.7617	0.0032	**
bed-3	100	18.3455	/
F19B6.1d	81.25	-0.404483	0.5502
M02G9.4a	86.5	4.84552	0.5149
Y48G8AL.12	83.5	1.84552	0.7979
grl-16	82.5	0.845517	0.9098
tag-299	94.5	12.8455	0.08
F45G2.8	23.5	-58.1545	< 0.0001	***
ZC250.4	86	4.34552	0.56
lon-8	82.9746	1.32012	0.8317
C44E4.7	84.3333	2.67885	0.6599
F23A7.8	81.0367	-0.617816	0.9191
frm-5	97.6667	16.0122	0.0084	**
R193.2	74.75	-6.90448	0.2315
F40F9.7	91.96	10.3055	0.0861
F53F1.5	85	3.34552	0.5715
C05B5.4	82.6667	1.01218	0.8697
bah-1	84	2.34552	0.745
ZK430.5	84.5	2.84552	0.694
unc-22	77	-4.65448	0.5192
feh-1	87	5.34552	0.464
F21C10.11a	97.5	15.8455	0.0313
hrg-1	92	10.3455	0.1548
lips-5	92	10.3455	0.1557	*
Y37H2A.14	94	12.3455	0.0925
