# Supplementary material for: Host CDK-1 and formin mediate microvillar effacement induced by enterohemorrhagic Escherichia coli
Source: Nat Commun. 2021 Jan 4;12:90. doi: 10.1038/s41467-020-20355-1 (PMC7782584; doi:10.1038/s41467-020-20355-1)
Supplement: Supplementary file 7 — Source Data [file 41467_2020_20355_MOESM7_ESM.xlsx]

## Sheet: Figure 1c
Figure 1c
		0			1			2			3
	OP50	86.4	86.4	88.2	9.6	9.6	9.8	4	4	2	0	0	0
	EHEC	0	0	0	12	15	17	70.4	68	66.4	17.6	17	16.6

## Sheet: Figure 1e
Figure 1e
	ACT-5 OP50	PGP-1 OP50	IFB-2 OP50	ACT-5 EHEC	PGP-1 EHEC	IFB-2 EHEC
	0	0	0	73	0	0
	0	0	0	72	0	0
	0	0	0	73	0	0

## Sheet: Figure 1f
Figure 1f	1 Days		2 Days		3 Days		4 Days		5 Days
	OP50	EHEC	OP50	EHEC	OP50	EHEC	OP50	EHEC	OP50	EHEC
	0	0	4	0	2	25	4	88	6	100
	0	0	0	0	4	28	2	85	6	97
	0	0	0	0	0	13	4	83	9	100

## Sheet: Figure 1g
Figure 1g
	OP50	EDL933	HER1266	ATCC43888
	0	73	85	58
	0	72	79	61
	0	73	88	60

## Sheet: Figure 2a
Figure 2a
	L4440	cyb-3	atp-3	F45G2.8	gst-22	acs-19	Y51A2D.14	col-109	syg-2	cpna-2	pyk-1
	92	10	27	14	53	48	48	54	78	63	62
	93	4	7	33	31	53	54	26	40	57	45
	86	23.5294	30	40	42	50	72	93	67	86	93
	88	13.0435						78.571	83		80
	70	5.2632
	81
	79
	86
	88
	82
	94
	77
	82
	88
	79
	79
	86
	76
	95
	84
	78
	93
	88
	82
	94
	84
	90
	78
	91
	82
	74.46
	69
	80
	97
	76
	72
	82
	63
	84
	88
	49
	60
	60
	76
	76
	94
	92
	65
	62
	79
	92
	93
	84
	84
	84
	88
	87.5
	80

## Sheet: Figure 2b
Figure 2b
	OP50	EHEC
	0.986544	7.38144
	1.00846	7.64455
	1.00514	7.51603

## Sheet: Figure 2g
Figure 2g
	L4440-OP50	cyb-3-OP50	L4440-EHEC	cyb-3-EHEC
	12.2449	12.1212	92	23.5294
	28.2609	4.4444	75	13.0435
	8.9286	4.2553	80	5.2632

## Sheet: Figure 2h
Figure 2h	3 DPI				4 DPI
	WT-OP50	cyb-3 o/e-OP50	WT-EHEC	cyb-3 o/e-EHEC	WT-OP50	cyb-3 o/e-OP50	WT-EHEC	cyb-3 o/e-EHEC
	0	0	11	52	0	3	71	96
	0	0	6	50	0	0	73	84
	9.0909	0	9.8	46.55	14.2857	0	66	100

## Sheet: Figure 3b
Figure 3b
	L4440-OP50	cyb-3-OP50	cdk-1-OP50	cyb-1-OP50	L4440-EHEC	cyb-3-EHEC	cdk-1-EHEC	cyb-1-EHEC
	12.2449	12.1212	0	0	92	23.5294	2.32558	18.421
	28.2609	4.44444	8.82353	1	75	13.0435	7.69231	11.1111
	8.92857	4.25532	2.85714	0	80	5.26316	18	16.667
	19.4444		1.4705		86.2745		5.3333
	43.3333				92.8571
	6.66667				95.4545
	4.918				74.6835
	0				64.7058
	0				53.4883

## Sheet: Figure 3d
Figure 3d
	WT-OP50	cdk-1(ne2257)-OP50	WT-EHEC	cdk-1(ne2257)-EHEC
	0	0	73	31
	2	3	66	33
	0	0	80	35

[truncated: 70 more sheets: Figure 3e, Figure 3f, Figure 3g, Figure 3h, Figure 3i, Figure 3j, Figure 4a, Figure 4b, Figure 4c, Figure 4d, Figure 4e, Figure 4f, Figure 4g, Figure 4h, Figure 4i, Figure 5b, Figure 5c, Figure 5d, Figure 5e, Figure 5f …]
